# Supplementary material for: The knowns and unknowns of phlebotomine sand flies (Diptera: Psychodidae) in selected countries of Central Europe
Source: Parasit Vectors. 2025 Nov 29;19:6. doi: 10.1186/s13071-025-07160-9 (PMC12771879; doi:10.1186/s13071-025-07160-9)
Supplement: Supplementary file 3 — Additional file 3. Table S1. Information on sand fly trapping sites. [file 13071_2025_7160_MOESM3_ESM.xlsx]

## Sheet: Locations
Supplementary Table 1. Information on sand fly trapping sites.
survey #	type	country	federal_state	voucher	location	date (collection)	locality	trap type	traps	in_out	nights	trapnights	potential host	sandfly_presence	total	male	female	engorged	gravid	unknown
1	regular	Austria	Lower Austria	RO	Rohrau	2018 & 2019	private property	CDC light	3	both	91	273	dog, humans	YES	28	not included in this study	19	2	7	0
1	regular	Austria	Styria	HU	Hummersdorf	2018 & 2019	private property	CDC light	2	in	104	208	dog, rodents, humans, chicken	YES	130	not included in this study	116	7	7	0
1	regular	Austria	Styria	UP	Unterpurkla	2018 & 2019	private property	CDC light	2	in	104	208	cats, rodents, humans, chicken	YES	149	not included in this study	144	3	2	0
1	regular	Austria	Styria	RA	Ratzenau	2018 & 2019	private property	CDC light	2	in	104	208	dog, rodents, bats, humans	YES	66	not included in this study	59	3	4	0
2	sporadic	Austria	Styria	HU	Hummersdorf	2021-07-12	private property	CDC light	8	both	1	8	dog, rodents, humans, chicken	YES	14	sex not discriminated
2	sporadic	Austria	Styria	UP	Unterpurkla	2021-07-12	private property	CDC light	8	out	1	8	cats, rodents, humans, chicken	YES	27	sex not discriminated
3	regular	Austria	Vienna	ZOO	Zoo Schönbrunn	monthly May-Sep. 2023 & 2024	zoological garden	CDC light	1-2	out	2 per month	39	humans, horses	NO	0	0	0	0	0	0
3	regular	Austria	Vienna	ALB	Neu Albern	monthly May-Sep. 2023 & 2024	horse farm	CDC light	1-3	out	2 per month	58	humans, dogs, horses	NO	0	0	0	0	0	0
3	regular	Austria	Lower Austria	RO	Rohrau	monthly May-Sep. 2023 & 2024	private property	CDC light	2	out	2 per month	40	dog, humans	YES	9	5	4	0	0	0
3	regular	Austria	Lower Austria	ORTH	Orth an der Donau	monthly May-Sep. 2023 & 2024	private animal farm	CDC light	2-3	out	2 per month	59	humans, dog, cats, chicken, geese, goats, pigs, rabbits	NO	0	0	0	0	0	0
3	regular	Austria	Burgenland	KSB	Kaisersteinbruch	monthly Apr.-Oct. 2023 & May-Sep. 2024	private property	CDC light	2	out	2 per month	44	humans, dogs	YES	1	0	1	0	0	0
3	regular	Austria	Styria	LA	Laafeld	monthly Apr.-Oct. 2023 & May-Sep. 2024	private property	CDC light	2	out	2 per month	48	humans, chicken, ducks, geese, deer	YES	20	1	19	0	0	0
3	regular	Austria	Styria	HU	Hummersdorf	monthly Apr.-Oct. 2023 & May-Oct. 2024	private property	CDC light	2	out	2 per month	52	dog, rodents, humans, chicken	YES	15	4	11	0	0	0
3	regular	Austria	Styria	UP	Unterpurkla	monthly Apr.-Oct. 2023 & May-Oct. 2024	private property	CDC light	2	in	2 per month	52	cats, rodents, humans, chicken	YES	28	2	26	0	0	0
3	sporadic	Austria	Styria	LA, HU, UP	Laafeld	July 2023	see above	CDC light	4	both	1	4	humans, dog, cat, rodents, chicken, ducks, geese, deer	YES	33	0	33	0	0	0
3	sporadic	Austria	Styria	LA, HU, UP	Hummersdorf	July 2023	see above	CDC light	5	both	1	5	humans, dog, cat, rodents, chicken, ducks, geese, deer	YES		0		0	0	0
3	sporadic	Austria	Styria	LA, HU, UP	Unterpurkla	July 2023	see above	CDC light	6	both	1	6	humans, dog, cat, rodents, chicken, ducks, geese, deer	YES		0		0	0	0
3	sporadic	Austria	Styria	LA	Laafeld	02.-03.07.2024	private property	CDC light	4	out	1	4	humans, chicken, ducks, geese, deer	YES	5	1	4	0	0	0
3	sporadic	Austria	Styria	HU	Hummersdorf	02.-03.07.2024	private property	CDC light	5	out	1	5	dog, rodents, humans, chicken	YES	46	8	37	1	0	0
3	sporadic	Austria	Styria	UP	Unterpurkla	02.-03.07.2024	private property	CDC light	6	in	1	6	cats, rodents, humans, chicken	YES	36	4	32	0	0	0
3	sporadic	Austria	Upper Austria	GUT	Gutau	2023-07-17	private property	CDC light	3	out	1	3	humans	NO	0	0	0	0	0	0
3	sporadic	Austria	Lower Austria	BGM	Baumgarten bei Mattersburg	2023-07-21	chicken farm	CDC light	2	both	1	2	humans, chicken	NO	0	0	0	0	0	0
3	sporadic	Austria	Lower Austria	RBM	Rohrbach bei Mattersburg	2023-07-21	cow farm	CDC light	2	both	1	2	humans, cattle, horses, cats	NO	0	0	0	0	0	0
3	sporadic	Austria	Lower Austria	MAR	Marz	2023-07-21	horse farm	CDC light	2	both	1	2	humans, cats, horses	NO	0	0	0	0	0	0
3	sporadic	Austria	Lower Austria	MAT	Mattersburg	2023-07-21	horse farm	CDC light	2	both	1	2	humans, cats, horses	NO	0	0	0	0	0	0
3	sporadic	Austria	Lower Austria	KT1	Klostertal 1	2023-07-21	private property	CDC light	1	in	1	1	humans, cattle, horses, cat, dog	NO	0	0	0	0	0	0
3	sporadic	Austria	Lower Austria	KT2	Klostertal 2	2023-07-21	cow farm	CDC light	2	both	1	2	humans, cattle, cats	NO	0	0	0	0	0	0
3	sporadic	Austria	Lower Austria	TF1	Theresienfeld 1	25.07.2023, monthly Jun.-Aug. 2024	private property	CDC light (+CO2 in August 2024 out)	2-3	both	1	16	humans, horses, dog, cat, chicken, goats, guinea pigs, tortoises	YES	1	0	1	0	0	0
3	sporadic	Austria	Lower Austria	TF2	Theresienfeld 2	2023-07-25	animal farm	CDC light	3	both	1	3	humans, chicken, horses, pigs, alpakas	NO	0	0	0	0	0	0
3	sporadic	Austria	Lower Austria	MD1	Matzendorf 1	2023-07-25	horse farm	CDC light	2	in	1	2	humans, horses, dog	NO	0	0	0	0	0	0
3	sporadic	Austria	Lower Austria	MD2	Matzendorf 2	2023-07-25	horse farm	CDC light	1	out	1	1	humans, horses	NO	0	0	0	0	0	0
3	sporadic	Austria	Lower Austria	MD3	Matzendorf 3	2023-07-25	horse farm	CDC light	2	in	1	2	humans, horses, dogs, cats	NO	0	0	0	0	0	0
3	sporadic	Austria	Lower Austria	BV	Bad Vöslau	2023-07-25	horse farm	CDC light	2	in	1	2	humans, horses, cat	NO	0	0	0	0	0	0
3	sporadic	Austria	Lower Austria	GK1	Gumpoldskirchen 1	2023-07-25	horse farm	CDC light	2	in	1	2	humans, horses, dog	NO	0	0	0	0	0	0
3	sporadic	Austria	Lower Austria	GK2	Gumpoldskirchen 2	2023-07-25	private animal farm	CDC light	2	in	1	2	humans, horses, chicken, dogs, pig	NO	0	0	0	0	0	0
3	sporadic	Austria	Lower Austria	WN	Wr. Neustadt	2023-07-27	private property	CDC light	3	out	1	3	humans, cats, voles	NO	0	0	0	0	0	0
3	sporadic	Austria	Carinthia	VI	Villach	2023-07-23	animal farm	CDC light	4	both	1	4	humans, cattle, cats, dog, chicken, ducks, horses, pigs	NO	0	0	0	0	0	0
3	sporadic	Austria	Lower Austria	LKP	Lanzenkirchen 1	02.+03.07.2024	horse farm	CDC light	3	out	2	6	humans, horses, chicken, cats, dogs	NO	0	0	0	0	0	0
3	sporadic	Austria	Lower Austria	LKL	Lanzenkirchen 2	02.+03.07.2024	horse farm	CDC light	2	both	2	4	humans, horses, cat, dog	NO	0	0	0	0	0	0
3	sporadic	Austria	Lower Austria	SHo	Seebenstein/Schiltern 1	02.+03.07.2024	horse farm	CDC light	2	out	2	4	humans, horses, cat, dogs	NO	0	0	0	0	0	0
3	sporadic	Austria	Lower Austria	SHa	Seebenstein/Schiltern 2	02.+03.07.2024	chicken enclosure	CDC light	1	in	2	2	humans, chicken, dog	NO	0	0	0	0	0	0
3	sporadic	Austria	Lower Austria	WEI	Weibnitz	02.+03.07.2024	horse farm	CDC light	2	both	2	4	humans, horses, cat, dog	NO	0	0	0	0	0	0
3	sporadic	Austria	Lower Austria	DST	Dreistetten	2024-07-03	horse farm	CDC light	2	in	1	2	humans, horses	NO	0	0	0	0	0	0
3	sporadic	Austria	Lower Austria	BFB	Bad Fischau Brunn	2024-07-03	horse farm	CDC light	2	in	1	2	humans, horses	NO	0	0	0	0	0	0
3	sporadic	Austria	Lower Austria	BE	Bad Erlach	2024-07-03	horse farm	CDC light	2	out	1	2	humans, horses, cat	NO	0	0	0	0	0	0
3	sporadic	Austria	Lower Austria	ET	Eibesthal (Bachweg)	2024-08-14	horse farm	UV CDC & CDC light + CO2	5	both	1	5	humans, horses	NO	0	0	0	0	0	0
3	sporadic	Austria	Lower Austria	AM1	Ameis 1	2024-08-14	horse farm	CDC light + CO2	4	out	1	4	humans, horses, cat, dogs	NO	0	0	0	0	0	0
3	sporadic	Austria	Lower Austria	AM2	Ameis 2	2024-08-14	pig farm	CDC light	2	in	1	2	humans, pigs	NO	0	0	0	0	0	0
3	sporadic	Austria	Lower Austria	FO1	Föllim 1	2024-08-15	pig farm	CDC light + CO2 out	3	both	1	3	humans, pigs	NO	0	0	0	0	0	0
3	sporadic	Austria	Lower Austria	FO2	Föllim 2	2024-08-15	private horse farm	CDC light + CO2 out	3	both	1	3	humans, horses, cat	NO	0	0	0	0	0	0
3	sporadic	Austria	Lower Austria	FO3	Föllim 3	2024-08-15	private horse farm	CDC light + CO2 out	3	both	1	3	humans, horses, dogs	NO	0	0	0	0	0	0
3	sporadic	Austria	Lower Austria	BRS	Burgruine Staatz	2024-08-15	hiking trail to castle ruins	CDC light + CO2	1	out	1	1	unknown	NO	0	0	0	0	0	0
3	sporadic	Austria	Burgenland	ND	Neudörfl	05.+06.07.2024	horse farm	CDC light	2	in	2	4	humans, horses, dog	NO	0	0	0	0	0	0
3	sporadic	Austria	Burgenland	SAG	Schützen am Gebirge	05.+06.07.2024	private property	CDC light	1	in	1	1	humans, dogs, mule	YES	1	0	1	0	0	0
3	sporadic	Austria	Burgenland	POE1	Pöttsching 1	05.+06.07.2024	horse and dog farm	CDC light	2	in	2	4	humans, horses, dogs	NO	0	0	0	0	0	0
3	sporadic	Austria	Burgenland	POE2	Pöttsching 2	05.+06.07.2024	private horse stable	CDC light	2	out	2	4	humans, horses, dog	NO	0	0	0	0	0	0
3	sporadic	Austria	Burgenland	DK	Donnerskirchen	05.+06.07.2024	animal farm	CDC light	3	both	2	6	humans, cattle, cat, dog, chicken, ducks, horses, pigs, donkey	NO	0	0	0	0	0	0
3	sporadic	Austria	Burgenland	GVR	Mörbisch am See 1	05.+06.07.2024	horse farm	CDC light	3	both	2	6	humans, horses, chicken	NO	0	0	0	0	0	0
3	sporadic	Austria	Burgenland	MS1	Mörbisch am See 2	05.+06.07.2024	private horse stable	CDC light	2	both	2	4	humans, horses, cats, dog	NO	0	0	0	0	0	0
3	sporadic	Austria	Burgenland	MS2	Mörbisch am See 3	05.+06.07.2024	horse farm	CDC light	3	both	2	6	humans, horses, chicken, cat	NO	0	0	0	0	0	0
3	sporadic	Austria	Burgenland	FS1	Forchtenstein (Antonigasse)	2024-07-25	horse farm	CDC light	2	both	1	2	humans, horses, dog	NO	0	0	0	0	0	0
3	sporadic	Austria	Burgenland	FS2	Forchtenstein (Höhenstraße)	2024-07-25	animal farm	CDC light	1	out	1	1	humans, cattle, chicken, cat	NO	0	0	0	0	0	0
3	sporadic	Austria	Burgenland	GÜ	BH Güssing	2024-07-03	parking lot	BG-sentinel with mosquitoe attractant + CO2	n/a	out	n/a	n/a	unknown	YES	1	0	1	0	0	0
3	sporadic	Austria	Upper Austria	MAR	Marreith	10.+11.07.2024	sheep farm	CDC light	2	both	2	4	humans, sheep	NO	0	0	0	0	0	0
3	sporadic	Austria	Upper Austria	MBZ	Maierhof Bad Zell	10.+11.07.2024	horse farm	CDC light	2	in	2	4	humans, horses, cat	NO	0	0	0	0	0	0
3	sporadic	Austria	Upper Austria	LBP	Lehenbrunn Perg	10.+11.07.2024	horse farm	CDC light	2	out	2	4	humans, horses	NO	0	0	0	0	0	0
3	sporadic	Austria	Upper Austria	HBN	Heinrichsbrunn	10.+11.07.2024	horse farm	CDC light	3	both	2	6	humans, horses, poultry, cat	NO	0	0	0	0	0	0
3	sporadic	Austria	Upper Austria	ZGU	Ufer	10.+11.07.2024	private animal farm	CDC light	4	both	2	8	humans,horses, chicken, cats, dogs, camels, lamas, turkeys	NO	0	0	0	0	0	0
3	sporadic	Austria	Upper Austria	LS	Langenstein	10.+11.07.2024	horse farm	CDC light	2	both	2	4	humans, horses	NO	0	0	0	0	0	0
3	sporadic	Austria	Upper Austria	GNK	Gallneukirchen	2024-07-13	horse farm	CDC light	2	in	1	2	humans, horses, dog	NO	0	0	0	0	0	0
3	sporadic	Austria	Upper Austria	ABG	Amberg/Grammastetten	2024-07-13	horse farm	CDC light	2	both	1	2	humans, horses, dog	NO	0	0	0	0	0	0
3	sporadic	Austria	Upper Austria	HBK	Hackl am Berg/Katzing	2024-07-13	private horse stable	CDC light	2	in	1	2	humans, horses, cats	NO	0	0	0	0	0	0
3	sporadic	Austria	Upper Austria	HTZ	Hitzing	2024-07-13	private horse stable	CDC light	2	both	1	2	humans, horses, chicken, dog	NO	0	0	0	0	0	0
3	sporadic	Austria	Upper Austria	APF	Am Pfenningberg/Linz	2024-07-13	horse farm	CDC light	2	in	1	2	humans, horses	NO	0	0	0	0	0	0
3	sporadic	Austria	Upper Austria	StE	Steyregg	2024-07-13	horse farm	CDC light	3	both	1	3	humans, horses, cats	NO	0	0	0	0	0	0
3	sporadic	Austria	Tyrol	GW	Gnadenwald	16.+17.07.2024	horse farm	CDC light	2	both	2	4	humans, horses	NO	0	0	0	0	0	0
3	sporadic	Austria	Tyrol	VB	Vomperberg	16.+17.07.2024	horse farm	CDC light	2	both	2	4	humans, horses, chicken	NO	0	0	0	0	0	0
3	sporadic	Austria	Tyrol	WB	Weerberg	16.+17.07.2024	horse farm	CDC light	1-2	in	2	3	humans, horses	NO	0	0	0	0	0	0
3	sporadic	Austria	Tyrol	TUL	Tulfes	16.+17.07.2024	horse farm	CDC light	2	both	2	4	humans, horses	NO	0	0	0	0	0	0
3	sporadic	Austria	Tyrol	RN1	Rinn 1	16.+17.07.2024	animal farm	CDC light	3	out	2	6	humans, poultry, horses, sheep, cats, dog, alpakas	NO	0	0	0	0	0	0
3	sporadic	Austria	Tyrol	RN2	Rinn 2	2024-07-17	horse farm	CDC light	2	out	1	2	humans, horses	NO	0	0	0	0	0	0
3	sporadic	Austria	Tyrol	SIS	Sistrans	16.+17.07.2024	horse farm	CDC light	2	both	2	4	humans, horses, dog	NO	0	0	0	0	0	0
3	sporadic	Austria	Vorarlberg	ROE	Röthis	19.+20.07.2024	animal farm	CDC light	2	in	2	4	humans, cattle, donkeys, cat, dog	NO	0	0	0	0	0	0
3	sporadic	Austria	Vorarlberg	SUL	Sulz	19.+20.07.2024	cow farm	CDC light	2	out	2	4	humans, cattle, horses, cat, dogs	NO	0	0	0	0	0	0
3	sporadic	Austria	Vorarlberg	RW1	Rankweil 1	19.+20.07.2024	horse farm	CDC light	2	in	2	4	humans, horses, cat, swallows	NO	0	0	0	0	0	0
3	sporadic	Austria	Vorarlberg	RW2	Rankweil 2	19.+20.07.2024	horse farm	CDC light	2	both	2	4	humans, horses, dogs	NO	0	0	0	0	0	0
3	sporadic	Austria	Vorarlberg	KLA	Klaus	19.+20.07.2024	animal farm	CDC light	2	in	2	4	humans, cattle, chicken, cats	NO	0	0	0	0	0	0
3	sporadic	Austria	Vorarlberg	GOE	Götzis	19.+20.07.2024	animal farm	CDC light	2	in	2	4	humans, cattle, chicken, dogs	NO	0	0	0	0	0	0
3	sporadic	Austria	Vorarlberg	LUS	Lustenau	19.+20.07.2024	horse and cow farm	CDC light	2	in	2	4	humans, cattle, horses	NO	0	0	0	0	0	0
3	sporadic	Austria	Vorarlberg	HEM	Hohenems	19.+20.07.2024	cow farm	CDC light	2	in	2	4	humans, cattle, horse, cats	NO	0	0	0	0	0	0
3	sporadic	Austria	Vorarlberg	HOE	Höchst	19.+20.07.2024	chicken and cow farm	CDC light	2	in	2	4	humans, cattle, chicken	NO	0	0	0	0	0	0
4	regular	Germany	Baden Württemberg	BW1	Obereggenen (In den Laiern)	monthly May-Sep. 2023	private property	CDC light	1-2	both	2 per month	16	humans	YES	1	0	1	0	0	0
4	regular	Germany	Baden Württemberg	BW2	Obereggenen (Bürgler Str.)	monthly May-Sep. 2023 & 2024	private property	CDC light	1-2	both	2 per month	38	humans	YES	15	5	9	0	0	1
4	regular	Germany	Baden Württemberg	BW3	Bremgarten	monthly May-Sep. 2023 & 2024	private property	CDC light	2	in	2 per month	40	humans, dog, poultry	YES	21	10	10	1	0	0
4	regular	Germany	Baden Württemberg	BW4	Hartheim	monthly May-Sep. 2023 & 2024	private property	CDC light	1-2	in	2 per month	30	humans	YES	4	2	1	1	0	0
4	regular	Germany	Baden Württemberg	BW5	Vögisheim	monthly May-Sep. 2023 & 2024	private property	CDC light	2	both	2 per month	40	humans, bats	YES	7	4	2	1	0	0
4	regular	Germany	Baden Württemberg	BW6	Isteiner Klotz	monthly May-Sep. 2023 & May-Aug. 2024	private property	CDC light	2	out	2 per month	36	unknown	YES	6	0	6	0	0	0
4	regular	Germany	Rheinland Palatinate	RLP1	Hochstadt_1	monthly May-Sep. 2023 & 2024	private property	CDC light	1-3	both	2 per month	42	cats	YES	5	1	4	0	0	0
4	regular	Germany	Rheinland Palatinate	RLP2	Hochstadt_2	monthly May-Sep. 2023 & 2024	private property	CDC light	1-2	both	2 per month	32	humans, cats	YES	11	6	5	0	0	0
4	regular	Germany	Rheinland Palatinate	RLP3	Essingen	monthly May-Sep. 2023 & 2024	private property	CDC light	1-2	both	2 per month	32	humans, dogs	NO	0	0	0	0	0	0
4	regular	Germany	Rheinland Palatinate	RLP4	Altdorf	monthly May-Sep. 2023 & 2024	private property	CDC light	1-2	both	2 per month	38	humans, cat	YES	8	2	6	0	0	0
4	regular	Germany	Rheinland Palatinate	RLP5	Boebingen	monthly May-Sep. 2023 & 2024	private property	CDC light	1-2	both	2 per month	34	humans, cats, dogs	YES	3	0	3	0	0	0
4	regular	Germany	Rheinland Palatinate	RLP6	Dierbach	monthly May-Sep. 2023	private property	CDC light	1-2	both	2 per month	10	humans	NO	0	0	0	0	0	0
4	sporadic	Germany	Rheinland Palatinate	RLP7	Kapellen	Aug.-Sep. 2023, 22.+23.08.2024	private property	CDC light	1	out	6	6	humans, poultry	NO	0	0	0	0	0	0
4	sporadic	Germany	Rheinland Palatinate	RLP8	Gehrweiler_1	19.+20.07.2024	private property	CDC light	1	in	2	2	humans	NO	0	0	0	0	0	0
4	sporadic	Germany	Rheinland Palatinate	RLP9	Gehrweiler_2	19.+20.07.2024	private property	CDC light	1	in	2	2	humans	YES	18	7	11	0	0	0
4	sporadic	Germany	Rheinland Palatinate	RLP10	Gehrweiler_3	19.+20.07.2024	private property	CDC light	3-6	out	2	9	humans, cat	NO	0	0	0	0	0	0
4	sporadic	Germany	Rheinland Palatinate	RLP11	Nanzdietschweiler	19.+20.07.2024	private property	CDC light	3	both	2	6	humans	YES	9	2	7	0	0	0
4	sporadic	Germany	Rheinland Palatinate	RLP12	Schmittweiler	19.+20.07.2024	private property	CDC light	1	out	2	2	humans, horses	NO	0	0	0	0	0	0
5	regular	Czech Republic	Znojmo	CZH	Havraniky	monthly May-Sep. 2023 & 2024	private property	CDC light	3	in	2 per month	54	sheep, rabbits	NO	0	0	0	0	0	0
5	regular	Czech Republic	Břeclav	CZP	Nový Přerov	monthly May-Sep. 2023 & 2024	private property	CDC light	3	in	2 per month	54	goats, horses	NO	0	0	0	0	0	0
5	regular	Czech Republic	Břeclav	CZB	Březí	monthly May-Sep. 2023 & 2024	cattle farm	CDC light	3	in	2 per month	54	humans, cattle	NO	0	0	0	0	0	0
5	sporadic	Czech Republic	Břeclav	CZD1	Drnholec	CLIMOS field work	private property	CDC light	1	out	2	2	humans	NO	0	0	0	0	0	0
5	sporadic	Czech Republic	Břeclav	CZD2	Drnholec	CLIMOS field work	private property	CDC light	2	out	2	4	dogs, horses	NO	0	0	0	0	0	0
5	sporadic	Czech Republic	Břeclav	CZJ	Jevisovka	CLIMOS field work	private property	CDC light	3	out	4	12	humans, goats	NO	0	0	0	0	0	0
5	sporadic	Czech Republic	Břeclav	CZHe	Hevlin	CLIMOS field work	cattle farm	CDC light	2	out	2	2	humans, cattle	NO	0	0	0	0	0	0
5	sporadic	Czech Republic	Znojmo	CZS	Novy Saldorf	CLIMOS field work	private property	CDC light	1	out	3	3	unknown	NO	0	0	0	0	0	0

## Sheet: #3-4_regular_trappings_#SF
		Country	Federal state	Location	2023
					April		May									June									July						August										September
					2023-04-19	2023-04-20	2023-05-07	2023-05-08	2023-05-09	2023-05-10	2023-05-11	2023-05-20	2023-05-21	2023-05-25	2023-05-26	2023-06-06	2023-06-07	2023-06-13	2023-06-14	2023-06-15	2023-06-17	2023-06-18	2023-06-26	2023-06-27	2023-07-11	2023-07-12	2023-07-23	2023-07-24	2023-07-27	2023-07-28	2023-08-08	2023-08-09	2023-08-10	2023-08-11	2023-08-24	2023-08-25	2023-08-28	2023-08-29	2023-08-30	2023-08-31	2023-09-05	2023-09-06	2023-09-12	2023-09-13	2023-09-14	2023-09-16	2023-09-17	2023-09-19	2023-09-20
	Number of trapped sand flies*	Austria	Lower Austria	Rohrau	n/a	n/a	n/a	n/a	0	0	n/a	n/a	n/a	n/a	n/a	n/a	n/a	0	0	n/a	n/a	n/a	n/a	n/a	1	1	n/a	n/a	n/a	n/a	0	0	n/a	n/a	n/a	n/a	n/a	n/a	n/a	n/a	0	0	n/a	n/a	n/a	n/a	n/a	n/a	n/a
				Orth an der Donau	n/a	n/a	n/a	n/a	0	0	n/a	n/a	n/a	n/a	n/a	n/a	n/a	0	0	n/a	n/a	n/a	n/a	n/a	0	0	n/a	n/a	n/a	n/a	0	0	n/a	n/a	n/a	n/a	n/a	n/a	n/a	n/a	0	0	n/a	n/a	n/a	n/a	n/a	n/a	n/a
			Vienna	Zoo Schönbrunn	n/a	n/a	n/a	n/a	0	0	n/a	n/a	n/a	n/a	n/a	n/a	n/a	0	0	n/a	n/a	n/a	n/a	n/a	0	0	n/a	n/a	n/a	n/a	0	0	n/a	n/a	n/a	n/a	n/a	n/a	n/a	n/a	0	0	n/a	n/a	n/a	n/a	n/a	n/a	n/a
				Pferdehof Paradeiser	n/a	n/a	n/a	n/a	0	0	n/a	n/a	n/a	n/a	n/a	n/a	n/a	0	0	n/a	n/a	n/a	n/a	n/a	0	0	n/a	n/a	n/a	n/a	0	0	n/a	n/a	n/a	n/a	n/a	n/a	n/a	n/a	0	0	n/a	n/a	n/a	n/a	n/a	n/a	n/a
			Styria	Laafeld	0	0	n/a	n/a	n/a	n/a	n/a	n/a	n/a	0	0	n/a	n/a	n/a	0	0	n/a	n/a	n/a	n/a	9	3	n/a	n/a	n/a	n/a	n/a	n/a	n/a	n/a	n/a	n/a	0	0	n/a	n/a	n/a	n/a	n/a	n/a	n/a	n/a	n/a	0	0
				Hummersdorf	0	0	n/a	n/a	n/a	n/a	n/a	n/a	n/a	0	0	n/a	n/a	n/a	0	0	n/a	n/a	n/a	n/a	3	1	n/a	n/a	n/a	n/a	n/a	n/a	n/a	n/a	n/a	n/a	0	0	n/a	n/a	n/a	n/a	n/a	n/a	n/a	n/a	n/a	0	1
				Unterpurkla	0	0	n/a	n/a	n/a	n/a	n/a	n/a	n/a	0	0	n/a	n/a	n/a	0	0	n/a	n/a	n/a	n/a	8	2	n/a	n/a	n/a	n/a	n/a	n/a	n/a	n/a	n/a	n/a	1	0	n/a	n/a	n/a	n/a	n/a	n/a	n/a	n/a	n/a	0	0
			Burgenland	Kaisersteinbruch	n/a	n/a	n/a	n/a	n/a	0	0	n/a	n/a	n/a	n/a	0	0	n/a	n/a	n/a	n/a	n/a	n/a	n/a	0	1	n/a	n/a	n/a	n/a	n/a	n/a	0	0	n/a	n/a	n/a	n/a	n/a	n/a	n/a	n/a	n/a	0	0	n/a	n/a	n/a	n/a
		Germany	Baden-Wuerttemberg	Obereggenen (In den Laiern)	n/a	n/a	n/a	n/a	n/a	n/a	n/a	0	0	n/a	n/a	n/a	n/a	n/a	n/a	n/a	0	1	n/a	n/a	n/a	n/a	n/a	n/a	0	0	n/a	n/a	n/a	n/a	0	0	n/a	n/a	n/a	n/a	n/a	n/a	n/a	n/a	n/a	0	0	n/a	n/a
				Obereggenen (Buergler Str.)	n/a	n/a	n/a	n/a	n/a	n/a	n/a	0	0	n/a	n/a	n/a	n/a	n/a	n/a	n/a	0	0	n/a	n/a	n/a	n/a	n/a	n/a	3	0	n/a	n/a	n/a	n/a	0	0	n/a	n/a	n/a	n/a	n/a	n/a	n/a	n/a	n/a	1	0	n/a	n/a
				Bremgarten	n/a	n/a	n/a	n/a	n/a	n/a	n/a	0	0	n/a	n/a	n/a	n/a	n/a	n/a	n/a	0	2	n/a	n/a	n/a	n/a	n/a	n/a	2	1	n/a	n/a	n/a	n/a	0	1	n/a	n/a	n/a	n/a	n/a	n/a	n/a	n/a	n/a	1	0	n/a	n/a
				Hartheim	n/a	n/a	n/a	n/a	n/a	n/a	n/a	0	0	n/a	n/a	n/a	n/a	n/a	n/a	n/a	0	0	n/a	n/a	n/a	n/a	n/a	n/a	1	0	n/a	n/a	n/a	n/a	0	1	n/a	n/a	n/a	n/a	n/a	n/a	n/a	n/a	n/a	0	0	n/a	n/a
				Voegisheim	n/a	n/a	n/a	n/a	n/a	n/a	n/a	0	0	n/a	n/a	n/a	n/a	n/a	n/a	n/a	0	0	n/a	n/a	n/a	n/a	n/a	n/a	2	0	n/a	n/a	n/a	n/a	0	3	n/a	n/a	n/a	n/a	n/a	n/a	n/a	n/a	n/a	1	0	n/a	n/a
				Isteiner Klotz	n/a	n/a	n/a	n/a	n/a	n/a	n/a	0	0	n/a	n/a	n/a	n/a	n/a	n/a	n/a	0	0	n/a	n/a	n/a	n/a	n/a	n/a	0	2	n/a	n/a	n/a	n/a	0	0	n/a	n/a	n/a	n/a	n/a	n/a	n/a	n/a	n/a	0	0	n/a	n/a
			Rhineland-Palatinate	Hochstadt 1	n/a	n/a	0	0	n/a	n/a	n/a	n/a	n/a	n/a	n/a	n/a	n/a	n/a	n/a	n/a	n/a	n/a	0	0	n/a	n/a	0	2	n/a	n/a	n/a	n/a	n/a	n/a	n/a	n/a	n/a	n/a	1	0	n/a	n/a	0	0	n/a	n/a	n/a	n/a	n/a
				Hochstadt 2	n/a	n/a	0	0	n/a	n/a	n/a	n/a	n/a	n/a	n/a	n/a	n/a	n/a	n/a	n/a	n/a	n/a	0	1	n/a	n/a	2	3	n/a	n/a	n/a	n/a	n/a	n/a	n/a	n/a	n/a	n/a	0	0	n/a	n/a	0	0	n/a	n/a	n/a	n/a	n/a
				Essingen	n/a	n/a	0	0	n/a	n/a	n/a	n/a	n/a	n/a	n/a	n/a	n/a	n/a	n/a	n/a	n/a	n/a	0	0	n/a	n/a	0	0	n/a	n/a	n/a	n/a	n/a	n/a	n/a	n/a	n/a	n/a	0	0	n/a	n/a	0	0	n/a	n/a	n/a	n/a	n/a
				Altdorf	n/a	n/a	0	0	n/a	n/a	n/a	n/a	n/a	n/a	n/a	n/a	n/a	n/a	n/a	n/a	n/a	n/a	0	3	n/a	n/a	1	2	n/a	n/a	n/a	n/a	n/a	n/a	n/a	n/a	n/a	n/a	2	0	n/a	n/a	0	0	n/a	n/a	n/a	n/a	n/a
				Boebingen	n/a	n/a	0	0	n/a	n/a	n/a	n/a	n/a	n/a	n/a	n/a	n/a	n/a	n/a	n/a	n/a	n/a	1	0	n/a	n/a	0	2	n/a	n/a	n/a	n/a	n/a	n/a	n/a	n/a	n/a	n/a	0	0	n/a	n/a	0	0	n/a	n/a	n/a	n/a	n/a
				Dierbach	n/a	n/a	0	0	n/a	n/a	n/a	n/a	n/a	n/a	n/a	n/a	n/a	n/a	n/a	n/a	n/a	n/a	n/a	n/a	n/a	n/a	n/a	n/a	n/a	n/a	n/a	n/a	n/a	n/a	n/a	n/a	n/a	n/a	0	0	n/a	n/a	n/a	n/a	n/a	n/a	n/a	n/a	0
		Total (date)			0	0	0	0	0	0	0	0	0	0	0	0	0	0	0	0	0	3	1	4	21	8	3	9	8	3	0	0	0	0	0	5	1	0	3	0	0	0	0	0	0	3	0	0	1
		Total (month)			0		0									8									52						9										4
		Total (year)			73
	* n/a indicates that no trap was set, 0 indicates that at least one trap was set but no sand fly could be trapped, on dates not indicated, no traps were set
[truncated: 55 more columns]

## Sheet: #3-4_regular_trappings_#traps
		Country	Federal state	Location	2023
					April		May									June									July						August										September
					2023-04-19	2023-04-20	2023-05-07	2023-05-08	2023-05-09	2023-05-10	2023-05-11	2023-05-20	2023-05-21	2023-05-25	2023-05-26	2023-06-06	2023-06-07	2023-06-13	2023-06-14	2023-06-15	2023-06-17	2023-06-18	2023-06-26	2023-06-27	2023-07-11	2023-07-12	2023-07-23	2023-07-24	2023-07-27	2023-07-28	2023-08-08	2023-08-09	2023-08-10	2023-08-11	2023-08-24	2023-08-25	2023-08-28	2023-08-29	2023-08-30	2023-08-31	2023-09-05	2023-09-06	2023-09-12	2023-09-13	2023-09-14	2023-09-16	2023-09-17	2023-09-19	2023-09-20
	Number of traps set*	Austria	Lower Austria	Rohrau	0	0	0	0	2	2	0	0	0	0	0	0	0	2	2	0	0	0	0	0	2	2	0	0	0	0	2	2	0	0	0	0	0	0	0	0	2	2	0	0	0	0	0	0	0
				Orth an der Donau	0	0	0	0	3	3	0	0	0	0	0	0	0	3	3	0	0	0	0	0	3	3	0	0	0	0	2	3	0	0	0	0	0	0	0	0	3	3	0	0	0	0	0	0	0
			Vienna	Zoo Schönbrunn	0	0	0	0	2	2	0	0	0	0	0	0	0	2	2	0	0	0	0	0	2	2	0	0	0	0	1	2	0	0	0	0	0	0	0	0	2	2	0	0	0	0	0	0	0
				Pferdehof Paradeiser	0	0	0	0	3	3	0	0	0	0	0	0	0	3	3	0	0	0	0	0	3	3	0	0	0	0	1	3	0	0	0	0	0	0	0	0	3	3	0	0	0	0	0	0	0
			Styria	Laafeld	2	2	0	0	0	0	0	0	0	2	2	0	0	0	2	2	0	0	0	0	2	2	0	0	0	0	0	0	0	0	0	0	2	2	0	0	0	0	0	0	0	0	0	2	2
				Hummersdorf	2	2	0	0	0	0	0	0	0	2	2	0	0	0	2	2	0	0	0	0	2	2	0	0	0	0	0	0	0	0	0	0	2	2	0	0	0	0	0	0	0	0	0	2	2
				Unterpurkla	2	2	0	0	0	0	0	0	0	2	2	0	0	0	2	2	0	0	0	0	2	2	0	0	0	0	0	0	0	0	0	0	2	2	0	0	0	0	0	0	0	0	0	2	2
			Burgenland	Kaisersteinbruch	0	0	0	0	0	2	2	0	0	0	0	2	2	0	0	0	0	0	0	0	2	2	0	0	0	0	0	0	2	2	0	0	0	0	0	0	0	0	0	2	2	0	0	0	0
		Germany	Baden-Wuerttemberg	Obereggenen (In den Laiern)	0	0	0	0	0	0	0	2	2	0	0	0	0	0	0	0	2	2	0	0	0	0	0	0	1	1	0	0	0	0	1	1	0	0	0	0	0	0	0	0	0	2	2	0	0
				Obereggenen (Buergler Str.)	0	0	0	0	0	0	0	2	2	0	0	0	0	0	0	0	2	2	0	0	0	0	0	0	2	2	0	0	0	0	1	1	0	0	0	0	0	0	0	0	0	2	2	0	0
				Bremgarten	0	0	0	0	0	0	0	2	2	0	0	0	0	0	0	0	2	2	0	0	0	0	0	0	2	2	0	0	0	0	2	2	0	0	0	0	0	0	0	0	0	2	2	0	0
				Hartheim	0	0	0	0	0	0	0	2	2	0	0	0	0	0	0	0	2	2	0	0	0	0	0	0	2	2	0	0	0	0	2	2	0	0	0	0	0	0	0	0	0	1	1	0	0
				Voegisheim	0	0	0	0	0	0	0	2	2	0	0	0	0	0	0	0	2	2	0	0	0	0	0	0	2	2	0	0	0	0	2	2	0	0	0	0	0	0	0	0	0	2	2	0	0
				Isteiner Klotz	0	0	0	0	0	0	0	2	2	0	0	0	0	0	0	0	2	2	0	0	0	0	0	0	2	2	0	0	0	0	2	2	0	0	0	0	0	0	0	0	0	2	2	0	0
			Rhineland-Palatinate	Hochstadt 1	0	0	2	2	0	0	0	0	0	0	0	0	0	0	0	0	0	0	2	2	0	0	2	2	0	0	0	0	0	0	0	0	0	0	2	2	0	0	2	2	0	0	0	0	0
				Hochstadt 2	0	0	2	2	0	0	0	0	0	0	0	0	0	0	0	0	0	0	2	2	0	0	2	2	0	0	0	0	0	0	0	0	0	0	2	2	0	0	2	2	0	0	0	0	0
				Essingen	0	0	1	1	0	0	0	0	0	0	0	0	0	0	0	0	0	0	1	1	0	0	2	2	0	0	0	0	0	0	0	0	0	0	2	2	0	0	2	2	0	0	0	0	0
				Altdorf	0	0	2	2	0	0	0	0	0	0	0	0	0	0	0	0	0	0	2	2	0	0	2	2	0	0	0	0	0	0	0	0	0	0	2	2	0	0	2	2	0	0	0	0	0
				Boebingen	0	0	1	1	0	0	0	0	0	0	0	0	0	0	0	0	0	0	1	1	0	0	2	2	0	0	0	0	0	0	0	0	0	0	2	2	0	0	2	2	0	0	0	0	0
				Dierbach	0	0	2	2	0	0	0	0	0	0	0	0	0	0	0	0	0	0	0	0	0	0	0	0	0	0	0	0	0	0	0	0	0	0	2	2	0	0	0	0	0	0	0	0	1
		Total (date)			6	6	10	10	10	12	2	12	12	6	6	2	2	10	16	6	12	12	8	8	18	18	10	10	11	11	6	10	2	2	10	10	6	6	12	12	10	10	10	12	2	11	11	6	7
		Total (month)			12		80									76									78						76										80
		Total (year)			418
	* 0 indicates that no trap was set at this location, on dates not indicated, no traps were set
[truncated: 55 more columns]
