# Supplementary material for: The knowns and unknowns of phlebotomine sand flies (Diptera: Psychodidae) in selected countries of Central Europe
Source: Parasit Vectors. 2025 Nov 29;19:6. doi: 10.1186/s13071-025-07160-9 (PMC12771879; doi:10.1186/s13071-025-07160-9)
Supplement: Supplementary file 6 — Additional file 6. Table S4. COI barcoding sequences of Phlebotomus mascittii stored in GenBank, including voucher, location, and trapping date. [file 13071_2025_7160_MOESM6_ESM.txt]

LOCUS       Seq1                     658 bp    DNA     linear   INV 14-OCT-2025
DEFINITION  AUT_SF3_COI.
ACCESSION   
VERSION
KEYWORDS    .
SOURCE      mitochondrion Phlebotomus mascittii
  ORGANISM  Phlebotomus mascittii
            Eukaryota; Metazoa; Ecdysozoa; Arthropoda; Hexapoda; Insecta;
            Pterygota; Neoptera; Endopterygota; Diptera; Nematocera;
            Psychodoidea; Psychodidae; Phlebotomus; Transphlebotomus.
REFERENCE   1  (bases 1 to 658)
  AUTHORS   Platzgummer,K., Oerther,S. and Kniha,E.
  TITLE     Sand flies Central Europe
  JOURNAL   Unpublished
REFERENCE   2  (bases 1 to 658)
  AUTHORS   Platzgummer,K., Oerther,S. and Kniha,E.
  TITLE     Direct Submission
  JOURNAL   Submitted (14-OCT-2025) Institute of Specific Prophylaxis and
            Tropical Medicine, Medical University Vienna, Kinderspitalgasse 15,
            Vienna 1090, Austria
COMMENT     ##Assembly-Data-START##
            Sequencing Technology :: Sanger dideoxy sequencing
            ##Assembly-Data-END##
FEATURES             Location/Qualifiers
     source          1..658
                     /organism="Phlebotomus mascittii"
                     /organelle="mitochondrion"
                     /mol_type="genomic DNA"
                     /specimen_voucher="SF3"
                     /db_xref="taxon:262965"
                     /geo_loc_name="Austria: Theresienfeld"
                     /collection_date="25-Jul-2023"
                     /collected_by="Katharina Platzgummer"
BASE COUNT      195 a    103 c    104 g    256 t
ORIGIN      
        1 aactttatat tttatttttg gagcttgagc tggaatagta ggaacttctt taagaatttt
       61 aattcgagct gaattaggac atccaggagc tttaattggt gatgaccaaa tttataatgt
      121 tattgttaca gcacatgctt ttgttataat tttttttata gttataccca ttataattgg
      181 aggatttggt aattgactaa tccctctaat attaggagcc cctgatatag catttcctcg
      241 aataaataat ataagttttt gacttttacc cccttcatta acattattat taacaagtgg
      301 aataattgaa actggggcag gaactggatg aacagtttat ccccctcttt ctagaaatat
      361 tgcccatgga ggagcttcag ttgatttagc aattttttct ttacacttag caggaatttc
      421 ttcaatttta ggagctgtaa attttattac aacagtaatt aatatacgag ctataggaat
      481 tactttggac cgaatacctt tatttacttg atctgttgtt attactgcag tattattatt
      541 attatcctta ccagttttag ctggtgctat tactatacta ttaacagatc gtaatttaaa
      601 tacctctttt tttgatcctg caggaggagg agatcccatc ttataccaac atctattt
//
LOCUS       Seq2                     658 bp    DNA     linear   INV 14-OCT-2025
DEFINITION  AUT_SF22_COI.
ACCESSION   
VERSION
KEYWORDS    .
SOURCE      mitochondrion Phlebotomus mascittii
  ORGANISM  Phlebotomus mascittii
            Eukaryota; Metazoa; Ecdysozoa; Arthropoda; Hexapoda; Insecta;
            Pterygota; Neoptera; Endopterygota; Diptera; Nematocera;
            Psychodoidea; Psychodidae; Phlebotomus; Transphlebotomus.
REFERENCE   1  (bases 1 to 658)
  AUTHORS   Platzgummer,K., Oerther,S. and Kniha,E.
  TITLE     Sand flies Central Europe
  JOURNAL   Unpublished
REFERENCE   2  (bases 1 to 658)
  AUTHORS   Platzgummer,K., Oerther,S. and Kniha,E.
  TITLE     Direct Submission
  JOURNAL   Submitted (14-OCT-2025) Institute of Specific Prophylaxis and
            Tropical Medicine, Medical University Vienna, Kinderspitalgasse 15,
            Vienna 1090, Austria
COMMENT     ##Assembly-Data-START##
            Sequencing Technology :: Sanger dideoxy sequencing
            ##Assembly-Data-END##
FEATURES             Location/Qualifiers
     source          1..658
                     /organism="Phlebotomus mascittii"
                     /organelle="mitochondrion"
                     /mol_type="genomic DNA"
                     /specimen_voucher="SF22"
                     /db_xref="taxon:262965"
                     /geo_loc_name="Austria: Unterpurkla"
                     /collection_date="11-Jul-2023"
                     /collected_by="Katharina Platzgummer"
BASE COUNT      195 a    103 c    104 g    256 t
ORIGIN      
        1 aactttatat tttatttttg gagcttgagc tggaatagta ggaacttctt taagaatttt
       61 aattcgagct gaattaggac atccaggagc tttaattggt gatgaccaaa tttataatgt
      121 tattgttaca gcacatgctt ttgttataat tttttttata gttataccca ttataattgg
      181 aggatttggt aattgactaa tccctctaat attaggagcc cctgatatag catttcctcg
      241 aataaataat ataagttttt gacttttacc cccttcatta acattattat taacaagtgg
      301 aataattgaa actggggcag gaactggatg aacagtttat ccccctcttt ctagaaatat
      361 tgcccatgga ggagcttcag ttgatttagc aattttttct ttacacttag caggaatttc
      421 ttcaatttta ggagctgtaa attttattac aacagtaatt aatatacgag ctataggaat
      481 tactttggac cgaatacctt tatttacttg atctgttgtt attactgcag tattattatt
      541 attatcctta ccagttttag ctggtgctat tactatacta ttaacagatc gtaatttaaa
      601 tacctctttt tttgatcctg caggaggagg agatcccatc ttataccaac atctattt
//
LOCUS       Seq3                     658 bp    DNA     linear   INV 14-OCT-2025
DEFINITION  GER_SF59_COI.
ACCESSION   
VERSION
KEYWORDS    .
SOURCE      mitochondrion Phlebotomus mascittii
  ORGANISM  Phlebotomus mascittii
            Eukaryota; Metazoa; Ecdysozoa; Arthropoda; Hexapoda; Insecta;
            Pterygota; Neoptera; Endopterygota; Diptera; Nematocera;
            Psychodoidea; Psychodidae; Phlebotomus; Transphlebotomus.
REFERENCE   1  (bases 1 to 658)
  AUTHORS   Platzgummer,K., Oerther,S. and Kniha,E.
  TITLE     Sand flies Central Europe
  JOURNAL   Unpublished
REFERENCE   2  (bases 1 to 658)
  AUTHORS   Platzgummer,K., Oerther,S. and Kniha,E.
  TITLE     Direct Submission
  JOURNAL   Submitted (14-OCT-2025) Institute of Specific Prophylaxis and
            Tropical Medicine, Medical University Vienna, Kinderspitalgasse 15,
            Vienna 1090, Austria
COMMENT     ##Assembly-Data-START##
            Sequencing Technology :: Sanger dideoxy sequencing
            ##Assembly-Data-END##
FEATURES             Location/Qualifiers
     source          1..658
                     /organism="Phlebotomus mascittii"
                     /organelle="mitochondrion"
                     /mol_type="genomic DNA"
                     /specimen_voucher="SF59"
                     /db_xref="taxon:262965"
                     /geo_loc_name="Germany: Obereggenen"
                     /collection_date="16-Sep-2023"
                     /collected_by="Sandra Oerther"
BASE COUNT      195 a    103 c    104 g    256 t
ORIGIN      
        1 aactttatat tttatttttg gagcttgagc tggaatagta ggaacttctt taagaatttt
       61 aattcgagct gaattaggac atccaggagc tttaattggt gatgaccaaa tttataatgt
      121 tattgttaca gcacatgctt ttgttataat tttttttata gttataccca ttataattgg
      181 aggatttggt aattgactaa tccctctaat attaggagcc cctgatatag catttcctcg
      241 aataaataat ataagttttt gacttttacc cccttcatta acattattat taacaagtgg
      301 aataattgaa actggggcag gaactggatg aacagtttat ccccctcttt ctagaaatat
      361 tgcccatgga ggagcttcag ttgatttagc aattttttct ttacacttag caggaatttc
      421 ttcaatttta ggagctgtaa attttattac aacagtaatt aatatacgag ctataggaat
      481 tactttggac cgaatacctt tatttacttg atctgttgtt attactgcag tattattatt
      541 attatcctta ccagttttag ctggtgctat tactatacta ttaacagatc gtaatttaaa
      601 tacctctttt tttgatcctg caggaggagg agatcccatc ttataccaac atctattt
//
LOCUS       Seq4                     658 bp    DNA     linear   INV 14-OCT-2025
DEFINITION  GER_SF64_COI.
ACCESSION   
VERSION
KEYWORDS    .
SOURCE      mitochondrion Phlebotomus mascittii
  ORGANISM  Phlebotomus mascittii
            Eukaryota; Metazoa; Ecdysozoa; Arthropoda; Hexapoda; Insecta;
            Pterygota; Neoptera; Endopterygota; Diptera; Nematocera;
            Psychodoidea; Psychodidae; Phlebotomus; Transphlebotomus.
REFERENCE   1  (bases 1 to 658)
  AUTHORS   Platzgummer,K., Oerther,S. and Kniha,E.
  TITLE     Sand flies Central Europe
  JOURNAL   Unpublished
REFERENCE   2  (bases 1 to 658)
  AUTHORS   Platzgummer,K., Oerther,S. and Kniha,E.
  TITLE     Direct Submission
  JOURNAL   Submitted (14-OCT-2025) Institute of Specific Prophylaxis and
            Tropical Medicine, Medical University Vienna, Kinderspitalgasse 15,
            Vienna 1090, Austria
COMMENT     ##Assembly-Data-START##
            Sequencing Technology :: Sanger dideoxy sequencing
            ##Assembly-Data-END##
FEATURES             Location/Qualifiers
     source          1..658
                     /organism="Phlebotomus mascittii"
                     /organelle="mitochondrion"
                     /mol_type="genomic DNA"
                     /specimen_voucher="SF64"
                     /db_xref="taxon:262965"
                     /geo_loc_name="Germany: Bremgarten"
                     /collection_date="28-Jul-2023"
                     /collected_by="Sandra Oerther"
BASE COUNT      195 a    103 c    104 g    256 t
ORIGIN      
        1 aactttatat tttatttttg gagcttgagc tggaatagta ggaacttctt taagaatttt
       61 aattcgagct gaattaggac atccaggagc tttaattggt gatgaccaaa tttataatgt
      121 tattgttaca gcacatgctt ttgttataat tttttttata gttataccca ttataattgg
      181 aggatttggt aattgactaa tccctctaat attaggagcc cctgatatag catttcctcg
      241 aataaataat ataagttttt gacttttacc cccttcatta acattattat taacaagtgg
      301 aataattgaa actggggcag gaactggatg aacagtttat ccccctcttt ctagaaatat
      361 tgcccatgga ggagcttcag ttgatttagc aattttttct ttacacttag caggaatttc
      421 ttcaatttta ggagctgtaa attttattac aacagtaatt aatatacgag ctataggaat
      481 tactttggac cgaatacctt tatttacttg atctgttgtt attactgcag tattattatt
      541 attatcctta ccagttttag ctggtgctat tactatacta ttaacagatc gtaatttaaa
      601 tacctctttt tttgatcctg caggaggagg agatcccatc ttataccaac atctattt
//
LOCUS       Seq5                     658 bp    DNA     linear   INV 14-OCT-2025
DEFINITION  GER_SF74_COI.
ACCESSION   
VERSION
KEYWORDS    .
SOURCE      mitochondrion Phlebotomus mascittii
  ORGANISM  Phlebotomus mascittii
            Eukaryota; Metazoa; Ecdysozoa; Arthropoda; Hexapoda; Insecta;
            Pterygota; Neoptera; Endopterygota; Diptera; Nematocera;
            Psychodoidea; Psychodidae; Phlebotomus; Transphlebotomus.
REFERENCE   1  (bases 1 to 658)
  AUTHORS   Platzgummer,K., Oerther,S. and Kniha,E.
  TITLE     Sand flies Central Europe
  JOURNAL   Unpublished
REFERENCE   2  (bases 1 to 658)
  AUTHORS   Platzgummer,K., Oerther,S. and Kniha,E.
  TITLE     Direct Submission
  JOURNAL   Submitted (14-OCT-2025) Institute of Specific Prophylaxis and
            Tropical Medicine, Medical University Vienna, Kinderspitalgasse 15,
            Vienna 1090, Austria
COMMENT     ##Assembly-Data-START##
            Sequencing Technology :: Sanger dideoxy sequencing
            ##Assembly-Data-END##
FEATURES             Location/Qualifiers
     source          1..658
                     /organism="Phlebotomus mascittii"
                     /organelle="mitochondrion"
                     /mol_type="genomic DNA"
                     /specimen_voucher="SF74"
                     /db_xref="taxon:262965"
                     /geo_loc_name="Germany: Voegisheim"
                     /collection_date="25-Aug-2023"
                     /collected_by="Sandra Oerther"
BASE COUNT      195 a    103 c    104 g    256 t
ORIGIN      
        1 aactttatat tttatttttg gagcttgagc tggaatagta ggaacttctt taagaatttt
       61 aattcgagct gaattaggac atccaggagc tttaattggt gatgaccaaa tttataatgt
      121 tattgttaca gcacatgctt ttgttataat tttttttata gttataccca ttataattgg
      181 aggatttggt aattgactaa tccctctaat attaggagcc cctgatatag catttcctcg
      241 aataaataat ataagttttt gacttttacc cccttcatta acattattat taacaagtgg
      301 aataattgaa actggggcag gaactggatg aacagtttat ccccctcttt ctagaaatat
      361 tgcccatgga ggagcttcag ttgatttagc aattttttct ttacacttag caggaatttc
      421 ttcaatttta ggagctgtaa attttattac aacagtaatt aatatacgag ctataggaat
      481 tactttggac cgaatacctt tatttacttg atctgttgtt attactgcag tattattatt
      541 attatcctta ccagttttag ctggtgctat tactatacta ttaacagatc gtaatttaaa
      601 tacctctttt tttgatcctg caggaggagg agatcccatc ttataccaac atctattt
//
